# Supplementary material for: Varied and unexpected changes in the well-being of seniors in the United States amid the COVID-19 pandemic
Source: PLoS One. 2021 Jun 17;16(6):e0252962. doi: 10.1371/journal.pone.0252962 (PMC8211190; doi:10.1371/journal.pone.0252962)
Supplement: S4 File — (ZIP) [file pone.0252962.s004.zip]

Archive with 4 entries (4 files):
- meps2018.dta
- __MACOSX/._meps2018.dta
- marcps2020.dta
- __MACOSX/._marcps2020.dta
