# Supplementary material for: Varied and unexpected changes in the well-being of seniors in the United States amid the COVID-19 pandemic
Source: PLoS One. 2021 Jun 17;16(6):e0252962. doi: 10.1371/journal.pone.0252962 (PMC8211190; doi:10.1371/journal.pone.0252962)
Supplement: S5 File — (ZIP) [file pone.0252962.s005.zip]

Archive with 6 entries (6 files):
- main_plos.do
- __MACOSX/._main_plos.do
- compare_asec_final.do
- __MACOSX/._compare_asec_final.do
- nonresponse_final.do
- __MACOSX/._nonresponse_final.do
