# Supplementary material for: Varied and unexpected changes in the well-being of seniors in the United States amid the COVID-19 pandemic
Source: PLoS One. 2021 Jun 17;16(6):e0252962. doi: 10.1371/journal.pone.0252962 (PMC8211190; doi:10.1371/journal.pone.0252962)
Supplement: S5 File — (ZIP) [file pone.0252962.s005.zip › main_plos.do]

global datadir "/Users/mireillj/Dropbox/COVID and WellBeing/Data versions/"
global logdir "/Users/mireillj/Dropbox/COVID and WellBeing/MJ/log/"
global gphdir "/Users/mireillj/Dropbox/COVID and WellBeing/MJ/gph/"
global outdir "/Users/mireillj/Dropbox/COVID and WellBeing/MJ/out/"
global plosdatatdir "/Users/mireillj/Dropbox/COVID and WellBeing/Paper1/Revision/"
capture log close 
use "${datadir}Clean/output/cleaned_full.dta", clear
gen wave1only =  w1w2_merge==1

keep prim state state_w2 wave1only
keep prim state state_w2 wave1only
sort prim
save tmp, replace

use "${datadir}Clean/output/cleaned_full_covid.dta", clear
rename state st_name
sort prim
merge 1:1 prim using tmp

drop _merge

drop if pilot==1


gen hisp = race_dyn== "Hispanic" 

keep prim_key age_years gender hisp white education_det education edu1-edu5 martstatus married* working children ins_none retired* income hhincome worry* sad* stress* anger* happy* enjoyment* depressed* phq2* pain* ladder* health* ///
deaths_ct total_pop covidchance_you_get_w2 covidchance_die_w2 lost_job covid7d_exerc county state state_w2 complete_w1w2 wave1only insured55 hyper55 chd55 diabetes55 cancer55 arthritis55 depression55 married55 martstatus55 working55 children55

* SAVE MINIMUM DATASET FOR SHARING **
** THESE VARIABLES ARE ALL THAT ARE NEEDED FOR OUR MAIN 
save "${plosdatatdir}covid_plosone.dta", replace


keep if complete_w1w2 


rename gender female
gen minority = white==0
replace minority = . if white ==.

gen lesscollege=(education_det<=10)
replace lesscollege=. if education_det==.

gen divorced = (martstatus==4)
replace divorced=. if martstatus==.

gen incunder50k = income<=11
replace incunder50k = . if income==.


** CREATE AN INDEX OF GALLUP OUTCOMES ** 

gen na_index = worry + sad + stress + anger
gen pa_index = happy + enjoyment


gen na_index_w2 = worry_w2 + sad_w2 + stress_w2 + anger_w2
gen pa_index_w2 = happy_w2 + enjoyment_w2


su na_index na_index_w2 pa_index pa_index_w2 

foreach Y in na_ pa_  {
gen diff_`Y'index = `Y'index_w2 - `Y'index
}

foreach Y in depressed pain ladder health {
  gen diff_`Y' = `Y'_w2 - `Y'
  }

** CREATE Z-SCORE OF DIFFERENCE **
foreach Y in diff_depressed diff_na_index diff_pa_index diff_pain diff_ladder diff_health {
egen mn`Y' = mean(`Y')
egen sd`Y' = sd(`Y')
}

foreach Y in diff_depressed diff_na_index diff_pa_index diff_pain diff_ladder diff_health {
  gen z`Y' =  (`Y' - mn`Y')/sd`Y'
   }


 
su deaths_ct, d
gen deaths90p = deaths_ct>=r(p90)
gen missing_deaths = deaths_ct==.
replace deaths90p = 0 if deaths_ct==.
gen Rdeaths_ct = deaths_ct
replace Rdeaths_ct = 0 if missing_deaths

gen anydeaths = deaths_ct>0

gen ct_death_rt = deaths_ct*100000/total_pop
su ct_death_rt, d
gen death_rt_90p = ct_death_rt>=r(p90)
gen missing_rt = ct_death_rt==.
replace ct_death_rt = 0 if missing_rt==1
replace death_rt_90p=0 if missing_rt


foreach var in phq2 depressed health ladder enjoyment pain worry sad stress anger happy  retired na_index pa_index {
ren `var' `var'1
ren `var'_w2 `var'2
}


* DICHOTOMIZE ABOVE MEDIAN BELIEFS ABOUT GETTING OR DYING FROM COVID **
su covidchance_you_get_w2, d
gen ch_get50p = covidchance_you_get_w2>=r(p50)

su covidchance_die_w2, d
gen ch_die50p = covidchance_die_w2>=r(p50)


gen lostjoborinc = lost_job==1 | lost_job==2
replace lostjoborinc = . if lost_job==.


** MAKE FIGURES PREDICTING DIFFERENCES **
gen nonwhite = 1-white
label var nonwhite "Nonwhite"
label var female "Female"
label var married "Married"
label var retired1 "Retired at Wave 1"
label var lesscoll "No College"
label var incunder50k "Income Below $50,000"
label var death_rt_90p "Extreme Death Rate"
label var ch_get50p "High Chance of Virus"
label var ch_die50p "High Chance of Dying"
label var covid7d_exerc "Kept from Exercise" 
label var lostjoborinc "Lost Job/Income"

grstyle init
grstyle set plain

reg phq21 female , cluster(prim_key)
outreg2 using "${outdir}supp_tab2", se ci noaster nolabel bdec(3) rdec(3) replace

reg depressed1 female , cluster(prim_key)
outreg2 using "${outdir}supp_tab3", se ci noaster nolabel bdec(3) rdec(3) replace

reg depressed1 female , cluster(prim_key)
outreg2 using "${outdir}supp_tab4", se ci noaster nolabel bdec(3) rdec(3) replace


log using "${logdir}main_plos.log", replace
foreach Y in health depressed na_index pa_index pain ladder {
ttest `Y'1 = `Y'2
}


foreach Y in diff_depressed diff_na_index diff_pa_index diff_pain diff_ladder diff_health {
reg `Y' death_rt_90p missing_rt ch_get50p ch_die50p covid7d_exerc lostjoborinc female lesscoll married retired1 nonwhite incunder50k, cluster(county)
outreg2 using "${outdir}supp_tab4", se ci noaster nolabel bdec(3) rdec(3) append
}

** FIGURE 2 AS Z-SCORE OF DIFFERENCE **

reg zdiff_depressed death_rt_90p missing_rt ch_get50p ch_die50p covid7d_exerc lostjoborinc female lesscoll married retired1 nonwhite incunder50k, cluster(county)
outreg2 using "${outdir}supp_tab3", se ci noaster nolabel bdec(3) rdec(3) append
coefplot, xline(0, lwidth(thin) lcolor(black)) drop(_cons missing_rt) graphregion(fcolor(white)) xlabel(-0.25(0.05)0.2) title("Z-score of Change in Proportion with Depressive Symptoms", size(medium)) saving("${gphdir}zdiff_depressed_coeff", replace)

reg zdiff_na_index death_rt_90p missing_rt ch_get50p ch_die50p covid7d_exerc lostjoborinc female lesscoll married retired1 nonwhite incunder50k , cluster(county)
outreg2 using "${outdir}supp_tab3", se ci noaster nolabel bdec(3) rdec(3) append
coefplot, xline(0, lwidth(thin) lcolor(black)) drop(_cons missing_rt) graphregion(fcolor(white)) xlabel(-0.25(0.05)0.2)  title("Z-score of Change in Negative Affect", size(medium)) saving("${gphdir}zdiff_na_index_coeff", replace)

reg zdiff_pa_index death_rt_90p missing_rt ch_get50p ch_die50p covid7d_exerc lostjoborinc female lesscoll married retired1 nonwhite incunder50k , cluster(county)
outreg2 using "${outdir}supp_tab3", se ci noaster nolabel bdec(3) rdec(3) append
coefplot, xline(0, lwidth(thin) lcolor(black)) drop(_cons missing_rt) graphregion(fcolor(white))xlabel(-0.25(0.05)0.2) title("Z-score of Change in Positive Affect", size(medium)) saving("${gphdir}zdiff_pa_index_coeff", replace)

reg zdiff_pain death_rt_90p missing_rt ch_get50p ch_die50p covid7d_exerc lostjoborinc female lesscoll married retired1 nonwhite incunder50k, cluster(county)
outreg2 using "${outdir}supp_tab3", se ci noaster nolabel bdec(3) rdec(3) append
coefplot, xline(0, lwidth(thin) lcolor(black)) drop(_cons missing_rt) graphregion(fcolor(white)) xlabel(-0.25(0.05)0.2)  title("Z-score of Change in Proportion with Pain", size(medium)) saving("${gphdir}zdiff_pain_index_coeff", replace)

reg zdiff_health death_rt_90p missing_rt ch_get50p ch_die50p covid7d_exerc lostjoborinc female lesscoll married retired1 nonwhite incunder50k, cluster(county)
outreg2 using "${outdir}supp_tab3", se ci noaster nolabel bdec(3) rdec(3) append
coefplot, xline(0, lwidth(thin) lcolor(black)) drop(_cons missing_rt) graphregion(fcolor(white)) xlabel(-0.25(0.05)0.2)  title("Z-score of Change in Self-rated Health", size(medium)) saving("${gphdir}zdiff_health_index_coeff", replace)

reg zdiff_ladder death_rt_90p missing_rt ch_get50p ch_die50p covid7d_exerc lostjoborinc female lesscoll married retired1 nonwhite incunder50k, cluster(county)
outreg2 using "${outdir}supp_tab3", se ci noaster nolabel bdec(3) rdec(3) append
coefplot, xline(0, lwidth(thin) lcolor(black)) drop(_cons missing_rt) graphregion(fcolor(white)) xlabel(-0.25(0.05)0.2) title("Z-score of Change in Cantril Ladder", size(medium)) saving("${gphdir}zdiff_ladder_index_coeff", replace)


reshape long phq2 depressed health ladder enjoyment pain worry  sad stress anger happy na_index pa_index, i(prim_key) j(wave)


encode prim_key, gen(id)
gen wave2=(wave==2)

gen w2_death_rt_90p = wave2 * death_rt_90p

gen w2_missing_rt = wave2 * missing_rt

gen w2_lostjoborinc = wave2 * lostjoborinc

gen w2_job_dth = w2_lostjoborinc *  w2_death_rt_90p

gen w2_female = female * wave2 
gen w2_college = wave2 * (lesscoll ==0)
gen w2_nonwhite = wave2 * (1-white)
gen college = 1-lesscoll

gen w2_retired = wave2 * retired1
replace covid7d_exerc = 0 if wave2==0


for var covidchance_you_get_w2 covidchance_die_w2: replace X = X/100 \ replace X =0 if wave2==0
label var wave2 "Change"
label var w2_female "Female Difference"
label var w2_death_rt "High Death Rate Difference"
label var w2_nonwhite "Non-white Difference"
label var w2_retired "Retired Difference"
label var w2_college "College Educated Difference"
label var female "Female"
label var nonwhite "Non-white"
label var college "College Educated"
label var lesscoll "No College Degree"
label var retired1 "Retired at Wave 1"

grstyle init
grstyle set plain

matrix drop _all

** RUN REGS BY CHARACTERISTIC **

foreach Y in depressed na_index pa_index ladder health pain { 
matrix beta_`Y' = J(1, 13,.)

matrix ci_`Y' = J(2, 13, .)

matrix colnames beta_`Y' = All Female Male "No College" College Retired "Not Retired" Nonwhite White Married "Not Married" "Income Below $50,000" "Income $50,000 or More" 


matrix colnames ci_`Y' = All Female Male "No College" College Retired "Not Retired" Nonwhite White  Married "Not Married"

matrix rownames ci_`Y' = ll95 ul9

}

  
   foreach Y in depressed na_index pa_index pain ladder health {
local i 0

foreach Z in "" "if female" "if female==0" "if lesscoll" "if lesscoll==0" "if retired1" "if retired1==0" "if nonwhite" "if nonwhite==0" "if married" "if married==0" "if incunder50k" "if incunder50k==0"  {
  local ++ i
  reg `Y' wave2 `Z', a(prim_key) cluster(prim_key)
  outreg2 using "${outdir}supp_tab2", se ci noaster nolabel bdec(3) rdec(3) append
  matrix beta_`Y'[1, `i'] = _b[wave2] 
  matrix ci_`Y'[1, `i'] = _b[wave2]  - invttail(e(df_r),0.025)*_se[wave2] \ _b[wave2]  + invttail(e(df_r),0.025)*_se[wave2]
   }
}

foreach Y in depressed na_index pa_index pain ladder health {
 local all_`Y' = beta_`Y'[1,1]
  }

  
coefplot (matrix(beta_depressed), ci(ci_depressed) label(Depressed)) ,  xline(0, lcolor(black) lwidth(thin)) xline(`all_depressed', lpattern(dash) lcolor(navy) lwidth(vthin)) recast(bar) ciopts(recast(rcap)) citop barwidt(0.3) bcolor(gs10) title("Change in Proportion with Depressive Symptoms", size(medium)) saving("${gphdir}depressed_heterog", replace)
coefplot (matrix(beta_pain), ci(ci_pain) label(Pain)) , recast(bar) ciopts(recast(rcap)) citop barwidt(0.3) bcolor(gs10) title("Change in Proportion Reporting Pain", size(medium)) xline(0, lcolor(black) lwidth(thin)) xline(`all_pain', lpattern(dash) lcolor(navy) lwidth(vthin)) xlabel(-0.08(0.02)0)  saving("${gphdir}pain_heterog", replace)
coefplot (matrix(beta_na_index), ci(ci_na_index) label(Negative Affect)),  xline(0, lcolor(black) lwidth(thin)) xline(`all_na_index', lpattern(dash) lcolor(navy) lwidth(vthin)) xlabel(0(0.1)0.4) recast(bar) ciopts(recast(rcap)) citop barwidt(0.3) bcolor(gs10) title("Change in Mean Negative Affect", size(medium)) saving("${gphdir}na_index_heterog", replace)
coefplot (matrix(beta_pa_index), ci(ci_pa_index) label(Positive Affect)),  xline(0, lcolor(black) lwidth(thin)) xline(`all_pa_index', lpattern(dash) lcolor(navy) lwidth(vthin)) xlabel(-.2(0.05)0) recast(bar) ciopts(recast(rcap)) citop barwidt(0.3) bcolor(gs10) title("Change in Mean Positive Affect", size(medium)) saving("${gphdir}pa_index_heterog", replace)
coefplot (matrix(beta_health), ci(ci_health) label(SRH)),  xline(0, lcolor(black) lwidth(thin)) xline(`all_health', lpattern(dash) lcolor(navy) lwidth(vthin)) recast(bar) ciopts(recast(rcap)) citop barwidt(0.3) bcolor(gs10) title("Change in Mean Self-rated Health", size(medium)) saving("${gphdir}health_heterog", replace)
coefplot (matrix(beta_ladder), ci(ci_ladder) label(Ladder)),  xline(0,lcolor(black) lwidth(thin)) xline(`all_ladder', lpattern(dash) lcolor(navy) lwidth(vthin)) xlabel(-.25(0.05)0) recast(bar) ciopts(recast(rcap)) citop barwidt(0.3) bcolor(gs10) title("Change in Mean Cantril Ladder", size(medium)) saving("${gphdir}ladder_heterog", replace)

log close
