# Supplementary material for: Varied and unexpected changes in the well-being of seniors in the United States amid the COVID-19 pandemic
Source: PLoS One. 2021 Jun 17;16(6):e0252962. doi: 10.1371/journal.pone.0252962 (PMC8211190; doi:10.1371/journal.pone.0252962)
Supplement: S5 File — (ZIP) [file pone.0252962.s005.zip › compare_asec_final.do]

global datadir "/Users/mireillj/Dropbox/COVID and WellBeing/Paper1/Revision/"
global logdir "/Users/mireillj/Dropbox/COVID and WellBeing/MJ/log/"
global gphhir "/Users/mireillj/Dropbox/COVID and WellBeing/MJ/gph/"
global outdir "/Users/mireillj/Dropbox/COVID and WellBeing/MJ/out/"
global cpsdatadir "/Users/mireillj/Dropbox/CPS 2020/IPUMS/data/"
global mepsdatadir "/Users/mireillj/Dropbox/MEPS 2018/data/"

capture log close

use "${datadir}covid_plosone.dta", clear
** Keep only wave 1 and 2 completes **
keep if complete_w1w2

* Keep only those who answer at least 1 of the well-being questions in both waves
drop if health==. | health_w2==.

*drop if education_det==. | ladder_w2==.

rename gender female

gen nonwhite = 1-white

gen lesscollege=(education_det<=10)
replace lesscollege=. if education_det==.

gen divorced = (martstatus==4)
replace divorced=. if martstatus==.


gen incunder50k = income<=11
replace incunder50k = . if income==.


*******************************
*** Health Care Utilization
*******************************

gen NewEngland = inlist(state_w2, 7, 19, 21, 29, 39, 45)
gen MidAtlantic = inlist(state_w2, 30, 32, 38)
gen ENCentral = inlist(state_w2, 13, 14, 22, 35, 49)
gen WNCentral = inlist(state_w2, 15, 16, 23, 25, 27, 34, 41)
gen SAtlantic = inlist(state_w2, 8, 51, 9, 10, 20, 33, 40, 46, 48)
gen ESCentral = inlist(state_w2, 2, 17, 24, 42)
gen WSCentral = inlist(state_w2, 4, 18, 36, 43)
gen Mountain = inlist(state_w2, 3, 6, 12, 31, 26, 44, 28, 50)
gen Pacific = inlist(state_w2, 1, 5, 11, 37, 47)

gen Northeast = NewEngland | MidAtlantic
gen Midwest = ENCentral | WNCentral
gen South = SAtlantic | ESCentral | WSCentral
gen West = Mountain | Pacific

gen Region =1 if Northeast
replace Region = 2 if Midwest
replace Region = 3 if South
replace Region = 4 if West

tab health, gen(ihstat)

** OTHER OUTCOMES **

gen na_index = worry + sad + stress + anger
gen pa_index = happy + enjoyment


** MAKE EDUCATION VARIABLES COMPARABLE to CPS **

gen hsorbelow = edu1
gen some_college = edu2
gen college = edu3 | edu4
replace college = . if edu3==.
gen advdeg = edu5 

log using "${logdir}compare_asec_final.log", replace
** MEANS FROM OUR SURVEY **
su white nonwhite hisp female hsorbelow some_college college advdeg working married divorced retired incunder50k age_years ins_none Northeast Midwest South West worry pain depressed sad stress anger worry_money health ihstat* ladder phq2 happy enjoyment  

su NewEngland MidAtlantic ENCentral WNCentral SAtlantic ESCentral WSCentral Mountain Pacific ladder na_index pa_index depressed pain


clear

*** COMPARE TO 2020 CPS - ASEC **


use "${cpsdatadir}marcps2020"

keep if age>=60 & age<69

gen female = sex==2
tab health, gen(ihealth)
tab region, gen(iregion)
tab race

gen white = race==100
gen nonwhite = 1- white

gen hispanic = hispan>0
tab marst
gen married = marst<=2
gen divorced = marst==4

gen working = empstat==10
gen hsorbelow = educ<81
gen somecollege = educ==81
gen college = educ>81 & educ<=111
gen grad = educ>111 & educ<=125

gen incunder50k = hhincome< 50000
replace incunder50k =. if hhincome==.
  


gen uninsured = anycovn==2

su age female hispanic  iregion* white nonwhite married divorced hsorbelow somecollege college grad working incunder50k uninsured health ihealth*  [aw=asecwt]

clear

*** COMPARE TO 2018 MEPS depressed **


use "${mepsdatadir}meps2018"
gen depressed = PHQ2>=3
replace depressed = . if PHQ<0

su depressed if AGE42X >=60 & AGE42X <69 [aw=SAQWT]
bys BEGRFM42: su depressed if AGE42X >=60 & AGE42X <69 [aw=SAQWT]

gen early = 1 if BEGRFM42==1 | BEGRFM42==2 
replace early = 0 if BEGRFM42==4 | BEGRFM42==5

su depressed if early ==1 & AGE42X >=60 & AGE42X <69 [aw=SAQWT]
su depressed if early ==0 & AGE42X >=60 & AGE42X <69 [aw=SAQWT]
reg depressed early if AGE42X >=60 & AGE42X <69 [aw=SAQWT]

su depressed if early ==1 & AGE42X >=55 & AGE42X <69 [aw=SAQWT]
su depressed if early ==0 & AGE42X >=55 & AGE42X <69 [aw=SAQWT]
reg depressed early if AGE42X >=55 & AGE42X <69 [aw=SAQWT]

su depressed if early ==1 & AGE42X >=55 [aw=SAQWT]
su depressed if early ==0 & AGE42X >=55  [aw=SAQWT]
reg depressed early if AGE42X >=55 [aw=SAQWT]

su depressed if early ==1 & AGE42X >=60 [aw=SAQWT]
su depressed if early ==0 & AGE42X >=60  [aw=SAQWT]
reg depressed early if AGE42X >=60 [aw=SAQWT]

log close
