# Supplementary material for: Varied and unexpected changes in the well-being of seniors in the United States amid the COVID-19 pandemic
Source: PLoS One. 2021 Jun 17;16(6):e0252962. doi: 10.1371/journal.pone.0252962 (PMC8211190; doi:10.1371/journal.pone.0252962)
Supplement: S5 File — (ZIP) [file pone.0252962.s005.zip › nonresponse_final.do]

global datadir "/Users/mireillj/Dropbox/COVID and WellBeing/Paper1/Revision/"
global logdir "/Users/mireillj/Dropbox/COVID and WellBeing/MJ/log/"
global gphhir "/Users/mireillj/Dropbox/COVID and WellBeing/MJ/gph/"
global outdir "/Users/mireillj/Dropbox/COVID and WellBeing/MJ/out/"

use "${datadir}covid_plosone.dta", clear

rename gender female
gen minority = white==0
replace minority = . if white ==.

gen lesscollege=(education_det<=10)
replace lesscollege=. if education_det==.

gen divorced = (martstatus==4)
replace divorced=. if martstatus==.

gen divorced55=( martstatus55==4)
replace divorced55=. if  martstatus55==.

gen ca=(state==5)
replace ca=. if state==.

gen fl=(state==9)
replace fl=. if state==.

gen ny=(state==32)
replace ny=. if state==.

gen pa=(state==38)
replace pa=. if state==.

gen tx=(state==43)
replace tx=. if state==.

gen incunder50k = income<=11
replace incunder50k = . if income==.

gen non_expansion = (state==2|state==9|state==10|state==16|state==24|state==25|state==33|state==36|state==40|state==41|state==42|state==43|state==49|state==50)
replace non_expansion=. if state==.

******** AFFECT INDICES *******

gen na_index = worry + sad + stress + anger

gen pa_index = happy + enjoyment

** GEOGRAPHY **

gen NewEngland = inlist(state_w2, 7, 19, 21, 29, 39, 45)
gen MidAtlantic = inlist(state_w2, 30, 32, 38)
gen ENCentral = inlist(state_w2, 13, 14, 22, 35, 49)
gen WNCentral = inlist(state_w2, 15, 16, 23, 25, 27, 34, 41)
gen SAtlantic = inlist(state_w2, 8, 51, 9, 10, 20, 33, 40, 46, 48)
gen ESCentral = inlist(state_w2, 2, 17, 24, 42)
gen WSCentral = inlist(state_w2, 4, 18, 36, 43)
gen Mountain = inlist(state_w2, 3, 6, 12, 31, 26, 44, 28, 50)
gen Pacific = inlist(state_w2, 1, 5, 11, 37, 47)

gen Northeast = NewEngland | MidAtlantic
gen Midwest = ENCentral | WNCentral
gen South = SAtlantic | ESCentral | WSCentral
gen West = Mountain | Pacific

gen Region =1 if Northeast
replace Region = 2 if Midwest
replace Region = 3 if South
replace Region = 4 if West

gen Division = 1 if NewEngland
replace Division = 2 if MidAt
replace Division = 3 if ENCentral
replace Division = 4 if WNCentral
replace Division = 5 if SAtlantic
replace Division = 6 if ESCentral
replace Division = 7 if WSCentral
replace Division = 8 if Mountain
replace Division = 9 if West

** HARDEST HIT BASED ON WOOLF 2020 PAPER IN JAMA - Massachusetts, Michigan, New Jersey, New York, and Pennsylvania **
gen hardest =inlist(state_w2, 21, 22, 30, 32, 38)

 
su deaths_ct, d
gen deaths90p = deaths_ct>=r(p90)
gen missing_deaths = deaths_ct==.
replace deaths90p = 0 if deaths_ct==.
gen Rdeaths_ct = deaths_ct
replace Rdeaths_ct = 0 if missing_deaths

gen anydeaths = deaths_ct>0

gen ct_death_rt = deaths_ct*100000/total_pop
su ct_death_rt, d
gen death_rt_90p = ct_death_rt>=r(p90)
gen missing_rt = ct_death_rt==.
replace ct_death_rt = 0 if missing_rt==1

tab state_w2 if Region==.

local demog "age_years female minority lesscollege married divorced non_expansion children incunder50k working"

local age55vars "insured55 hyper55 chd55 diabetes55 cancer55 arthritis55 depression55 married55 divorced55 working55 children55"
local outcomes "phq2 depressed health ladder enjoyment pain worry sad stress anger happy"

gen sq_age_years = age_years ^2
capture log close
log using "${logdir}nonresponse_final.log", replace

** DIFFERENCE IN MEANS BY WAVE1 ONLY STATUS **
** wave1only = 1 MEANS RESPODNDED TO WAVE 1 ONLY **
** ONLY KEEP PEOPLE BETWEEN 60 AND 68 IN WAVE 1 **


tab wave1
 
** WAVE 1 DEMOGRAPHIC VARIABLES **
for var `demog': ttest X, by(wave1only)

** AGE 55 CHARACTERISTICS CAPTURED WAVE 1 **
for var `age55vars': ttest X, by(wave1only)                    
                  
** WAVE 1 OUTCOMES **				  
for var `outcomes': ttest X, by(wave1only)

reg phq2 i.age_years
outreg2 using "${outdir}non_responsev2", se noaster  nolabel bdec(5) rdec(5) replace

** MULTIVARIATE REGS **
reg wave1only age_years sq_age_years female minority `age55vars'
outreg2 using "${outdir}non_responsev2", se noaster  nolabel bdec(5) rdec(5) append

reg wave1only age_years sq_age_years female minority `age55vars' death_rt_90p missing_rt lesscollege married non_expansion children i.hhincome working 
outreg2 using "${outdir}non_responsev2", se noaster  nolabel bdec(5) rdec(5) append

reg wave1only age_years sq_age_years female minority `age55vars' lesscollege death_rt_90p missing_rt married non_expansion children i.hhincome working depressed na_index pa_index ladder health pain 
outreg2 using "${outdir}non_responsev2", se noaster  nolabel bdec(5) rdec(5) append


log close
